# Supplementary material for: Network Pharmacology-Based Elucidation of the Hypoglycemic Mechanism of Grifola frondosa GF5000 Polysaccharides via GCK modulation in Diabetic Rats
Source: Nutrients. 2025 Mar 10;17(6):964. doi: 10.3390/nu17060964 (PMC11944433; doi:10.3390/nu17060964)
Supplement: Supplementary file 1 [file nutrients-17-00964-s001.zip]

Archive with 5 entries (4 files):
- Supplement/Table S1-T2DM targets.xlsm
- Supplement/Table S2-hprdPPI.xls
- Supplement/Table S3-T2DM drug targets and their neighbor nodes.xls.xlsx
- Supplement/Table S4-DEGs and DEPs (human).xlsx
- Supplement/
