# Supplementary material for: Network Pharmacology-Based Elucidation of the Hypoglycemic Mechanism of Grifola frondosa GF5000 Polysaccharides via GCK modulation in Diabetic Rats
Source: Nutrients. 2025 Mar 10;17(6):964. doi: 10.3390/nu17060964 (PMC11944433; doi:10.3390/nu17060964)
Supplement: Supplementary file 1 [file nutrients-17-00964-s001.zip › Supplement/Table S1-T2DM targets.xlsm]

## Sheet: T2DM
HMGCR
PRKAB1
HTR1A
HTR1B
HTR1D
HTR2A
HTR2B
HTR2C
HTR7
ACACB
SCD
ADRA1A
ADRA1B
ADRA1D
ADRA2A
ADRA2B
ADRA2C
MAOB
AMPK
AHR
ABCA1
ABCC8
ABCC9
KCNJ1
KCNJ11
ADRB3
SLC10A2
ABCB11
CEL
CALCR
CNR1
CPT1A
CTGF
HSD11B1
HSD11B2
PTGS1
CFTR
DRD1
DRD5
DRD2
DRD3
DRD4
DPP4
PPARA
GFG21
FBP1
IZUMO1
KCNJ5
GCGR
GLP1R
GCK
GPR119
GPR120
GPD1
FFAR1
GHSR
HDAC1
INS
INSR
IGF1R
IFNB1
IL1B
IL18
CD126
ACSL4
GAA
MGAM
MTTP
NR3C2
KCNJ8
NDUFA13
NR3C1
PTPN1
SLC5A2
SIRT1
GANAB
GANC
NOS1AP
NFKB1
AMY2A
PPARG
PPARD
PIK3CG
PARP
RAMP1
RAMP2
RAMP3
REN
RXRA
RXRB
RXRG
SLC5A1
SLC5A4
SLC2A4
SI
GPBAR1
TBXAS1
VEGFA
