# Supplementary material for: Network Pharmacology-Based Elucidation of the Hypoglycemic Mechanism of Grifola frondosa GF5000 Polysaccharides via GCK modulation in Diabetic Rats
Source: Nutrients. 2025 Mar 10;17(6):964. doi: 10.3390/nu17060964 (PMC11944433; doi:10.3390/nu17060964)
Supplement: Supplementary file 1 [file nutrients-17-00964-s001.zip › Supplement/Table S2-hprdPPI.xls]

## Sheet: hprdPPI
Human disease targets Data from Human Protien Reference Database
2019-03-05	2019-03-05
USP7	2019-03-07
2019-03-09	2019-03-09
2019-09-01	2019-09-01
2019-09-06	2019-09-01
AURKB	2019-09-01
TOLLIP	2019-09-01
2019-09-05	2019-09-02
2019-09-09	2019-09-02
PIK3R2	2019-09-02
S100A4	2019-09-02
EIF6	2019-09-03
PRKG1	2019-09-03
WBP2	2019-09-03
2019-09-04	2019-09-04
2019-09-08	2019-09-04
SNCAIP	2019-09-04
2019-09-04	2019-09-05
2019-09-05	2019-09-05
2019-09-08	2019-09-05
NAA38	2019-09-05
PFN2	2019-09-05
2019-09-02	2019-09-06
2019-09-09	2019-09-06
S100A4	2019-09-06
ANLN	2019-09-07
CDC42EP5	2019-09-07
S100A4	2019-09-07
2019-09-08	2019-09-08
CDK14	2019-09-08
2019-09-07	2019-09-09
2019-09-11	2019-09-09
2019-09-07	2019-09-11
CRISP3	A1BG
ADAM19	A2M
ADAMTS1	A2M
AMBP	A2M
ANXA6	A2M
APOE	A2M
B2M	A2M
CELA1	A2M
CTSB	A2M
CTSE	A2M
HSPA5	A2M
IL10	A2M
IL1B	A2M
KLK2	A2M
KLK3	A2M
LCAT	A2M
LEP	A2M
LRP1	A2M
LYZ	A2M
MMP2	A2M
MYOC	A2M
NGF	A2M
PAEP	A2M
PDGFA	A2M
PDGFB	A2M
TGFBI	A2M
EIF3C	AAGAB
UNC119	AAGAB
F2	AANAT
PRKACA	AANAT
YWHAZ	AANAT
MEGF10	AARS2
MDFI	AASDHPPT
TRAF2	AASDHPPT
CHEK2	AATF
DAZAP2	AATF
LDOC1	AATF
MPHOSPH6	AATF
POLR2J	AATF
ABAT	ABAT
ALDH5A1	ABAT
APOA1	ABCA1
CSNK2A1	ABCA1
FADD	ABCA1
PLTP	ABCA1
PRKACA	ABCA1
SPTLC1	ABCA1
CDK5RAP2	ABCA2
CNGB1	ABCA4
HAX1	ABCB1
RNF2	ABCB1
HAX1	ABCB11
HAX1	ABCB4
PSMB5	ABCB5
ABCB8	ABCB8
SAT1	ABCB8
PDZK1	ABCC2
SLC9A3R1	ABCC2
CRYBB1	ABCC8
ENSA	ABCC8
KCNJ11	ABCC8
KCNJ8	ABCC8
STX1A	ABCC9
ABCD1	ABCD1
ABCD2	ABCD1
PEX19	ABCD1
ABCD2	ABCD2
ABCD1	ABCD3
ABCD2	ABCD3
ABCD3	ABCD3
COL6A2	ABCD3
PEX19	ABCD3
XRCC6	ABCD4
ACIN1	ABCF3
C11orf59	ABCF3
DLEU1	ABCF3
DNALI1	ABCF3
HIRIP3	ABCF3
MOCS2	ABCF3
SPP1	ABCF3
TBPL1	ABCF3
ABCG1	ABCG1
ABCG4	ABCG1
ABCG4	ABCG4
ABCG8	ABCG5
ABI1	ABI1
ABL1	ABI1
CYFIP2	ABI1
ENAH	ABI1
EPS8L1	ABI1
EVL	ABI1
HSPA8	ABI1
MINK1	ABI1
NCK2	ABI1
NCKAP1	ABI1
NIN	ABI1
PAK2	ABI1
VASP	ABI1
WASF1	ABI1
WASF2	ABI1
ENAH	ABI2
KRT15	ABI2
KRT19	ABI2
NCK2	ABI2
PCM1	ABI2
SNAP23	ABI2
VCL	ABI2
VPS37C	ABI2
WASF2	ABI2
ABI3BP	ABI3
EIF3H	ABI3
ENAH	ABI3
KRT15	ABI3
RUNX1T1	ABI3
SNAP23	ABI3
WASF2	ABI3
ABI2	ABL1
ABL1	ABL1
ADAM15	ABL1
APBB1	ABL1
ARHGAP17	ABL1
ATM	ABL1
BCAR1	ABL1
BIN1	ABL1
BRCA1	ABL1
CABLES1	ABL1
CABLES2	ABL1
CDK1	ABL1
CRKL	ABL1
CTNND2	ABL1
DOK1	ABL1
DOK2	ABL1
DOK3	ABL1
ENAH	ABL1
EP300	ABL1
EPHB2	ABL1
EVL	ABL1
GRIN2D	ABL1
INPPL1	ABL1
KIT	ABL1
MAP4K5	ABL1
MUC1	ABL1
NCK1	ABL1
NCSTN	ABL1
NEDD9	ABL1
NTRK1	ABL1
PAG1	ABL1
PAK2	ABL1
POLR2A	ABL1
PRKDC	ABL1
PTPN12	ABL1
PTPN18	ABL1
PXN	ABL1
RAN	ABL1
RFX1	ABL1
RIN1	ABL1
SH3BP2	ABL1
SHD	ABL1
SHE	ABL1
SLC9A2	ABL1
SORBS1	ABL1
SORBS2	ABL1
SORBS3	ABL1
SOS2	ABL1
SRC	ABL1
TP53	ABL1
TUB	ABL1
WASF1	ABL1
WASF2	ABL1
YTHDC1	ABL1
ZDHHC16	ABL1
ABL1	ABL2
EPHB2	ABL2
RIN1	ABL2
SORBS2	ABL2
KRT15	ABLIM1
LDOC1	ABLIM1
TRAF2	ABLIM1
VIM	ABLIM1
YWHAG	ABLIM1
DAO	ABP1
DNM2	ABP1
FGD1	ABP1
SMAD2	ABTB1
CSNK2A1	ACACA
CSNK2A2	ACACA
PRKAA1	ACACA
PRKAA2	ACACA
PRKAA2	ACACB
ACAD8	ACAD8
ACADM	ACADM
SUMO4	ACADM
ACADVL	ACADVL
ADAMTS1	ACAN
ADAMTS4	ACAN
CTSB	ACAN
LUM	ACAN
TNFAIP6	ACAN
TNR	ACAN
EIF6	ACAP3
TMEM22	ACAP3
ACAT2	ACAT2
CDX2	ACAT2
CSNK2A1	ACAT2
SMURF2	ACBD3
ACCN2	ACCN1
ACCN3	ACCN1
PICK1	ACCN1
STOM	ACCN1
ACCN2	ACCN2
PICK1	ACCN2
PRKACA	ACCN2
STOM	ACCN2
ACCN3	ACCN3
CSNK2A1	ACCN3
ACCS	ACCS
LLGL1	ACD
TINF2	ACD
USP7	ACD
XRCC6	ACD
AGTR2	ACE
BDKRB2	ACE
COMT	ACE
ACHE	ACHE
APP	ACHE
COL4A1	ACHE
COLQ	ACHE
HAND1	ACHE
LAMA1	ACHE
LAMB1	ACHE
LGTN	ACHE
PRIMA1	ACHE
AKR1C3	ACIN1
CASP3	ACIN1
PAFAH1B2	ACIN1
YWHAG	ACIN1
ACLY	ACLY
MAGEA11	ACMSD
SUMO4	ACO2
ATXN1	ACOT7
SLC2A4	ACOX1
SMURF2	ACOX3
FYN	ACP1
LCK	ACP1
GPC4	ACP5
GNG7	ACP6
ACPP	ACPP
NDRG1	ACSL3
ABL1	ACTA1
ACTA1	ACTA1
ACTR10	ACTA1
ACTR1B	ACTA1
ADSS	ACTA1
AFAP1	ACTA1
AIF1	ACTA1
CCIN	ACTA1
CCT4	ACTA1
CCT5	ACTA1
CFL1	ACTA1
CLIC5	ACTA1
CNN1	ACTA1
CORO2B	ACTA1
COTL1	ACTA1
CTNND1	ACTA1
CTTN	ACTA1
CYFIP1	ACTA1
CYTH1	ACTA1
DLG1	ACTA1
DMD	ACTA1
DNASE1	ACTA1
DNMBP	ACTA1
DTNA	ACTA1
EGFR	ACTA1
EPB41	ACTA1
EPB41L2	ACTA1
EPS8	ACTA1
FGD4	ACTA1
FHOD1	ACTA1
FSCN1	ACTA1
GAS2	ACTA1
GAS7	ACTA1
GC	ACTA1
GSN	ACTA1
HCLS1	ACTA1
HIP1R	ACTA1
IQGAP1	ACTA1
ITGA2	ACTA1
ITPKA	ACTA1
JUB	ACTA1
KIF23	ACTA1
KLHL20	ACTA1
LASP1	ACTA1
MACF1	ACTA1
MAP1A	ACTA1
MINPP1	ACTA1
MYL1	ACTA1
MYLK	ACTA1
MYO10	ACTA1
MYO6	ACTA1
MYO7A	ACTA1
MYO9B	ACTA1
NEXN	ACTA1
NR3C2	ACTA1
OCLN	ACTA1
PAK1	ACTA1
PARVA	ACTA1
PCYT1B	ACTA1
PFN1	ACTA1
PHACTR1	ACTA1
PLD1	ACTA1
PRKCA	ACTA1
PRKCD	ACTA1
PRKCE	ACTA1
RAC1	ACTA1
S100A1	ACTA1
S100A4	ACTA1
SMTN	ACTA1
SORBS1	ACTA1
SPRR1A	ACTA1
SPTA1	ACTA1
SPTBN2	ACTA1
TAGLN	ACTA1
TJP1	ACTA1
TLN1	ACTA1
TMSB4X	ACTA1
TNNI1	ACTA1
TNNI3	ACTA1
TNNI3K	ACTA1
TP53	ACTA1
TPM3	ACTA1
TTN	ACTA1
USP6NL	ACTA1
UTRN	ACTA1
VASP	ACTA1
VAV1	ACTA1
VCL	ACTA1
VIL1	ACTA1
XIRP1	ACTA1
CCT4	ACTA2
CCT5	ACTA2
CFL1	ACTA2
DNASE1	ACTA2
GC	ACTA2
MINK1	ACTA2
MYL1	ACTA2
MYOC	ACTA2
PCYT1B	ACTA2
PRKCD	ACTA2
SNTA1	ACTA2
TMSB4X	ACTA2
ABRA	ACTB
ACTB	ACTB
ACTG1	ACTB
ALOX5	ACTB
ARPC1B	ACTB
C20orf20	ACTB
CAP1	ACTB
CAPZA1	ACTB
CCT2	ACTB
CCT4	ACTB
CCT5	ACTB
CCT8	ACTB
CDK5R2	ACTB
CLIC4	ACTB
CLNS1A	ACTB
CNN2	ACTB
CORO1A	ACTB
CPNE1	ACTB
CPNE2	ACTB
CPNE4	ACTB
CSNK1A1	ACTB
DYNLL1	ACTB
EEF1A1	ACTB
EMD	ACTB
EPB49	ACTB
EZR	ACTB
FHL3	ACTB
FLII	ACTB
GAPDH	ACTB
GNA12	ACTB
GSN	ACTB
HCK	ACTB
HNRNPAB	ACTB
HSD17B4	ACTB
LASP1	ACTB
LGALS13	ACTB
LMNA	ACTB
LMOD1	ACTB
LYN	ACTB
MAP1B	ACTB
MAP2	ACTB
MAPT	ACTB
MX1	ACTB
MYO18B	ACTB
MYO1E	ACTB
MYOC	ACTB
NCALD	ACTB
NCF1	ACTB
NEBL	ACTB
NOS2	ACTB
NRAP	ACTB
NT5E	ACTB
P2RX7	ACTB
PCYT1A	ACTB
PDLIM5	ACTB
PFDN1	ACTB
PFDN4	ACTB
PFN1	ACTB
PFN2	ACTB
PHACTR4	ACTB
PLD1	ACTB
PLD2	ACTB
POLR2A	ACTB
PRKCD	ACTB
PTN	ACTB
RAB4A	ACTB
RAC1	ACTB
RAC2	ACTB
S100A11	ACTB
SCN10A	ACTB
SMAD3	ACTB
SMARCA4	ACTB
SPTAN1	ACTB
SSH1	ACTB
SSH2	ACTB
SSH3	ACTB
STX4	ACTB
SVIL	ACTB
SYNJ2BP	ACTB
TANC1	ACTB
TGM2	ACTB
TMSB4X	ACTB
TMSL1	ACTB
TMSL4	ACTB
TNNI2	ACTB
TPM1	ACTB
TPM2	ACTB
TPM3	ACTB
VSNL1	ACTB
WASF1	ACTB
WASF2	ACTB
WASF3	ACTB
XPO6	ACTB
ABLIM3	ACTC1
ABRA	ACTC1
ACTB	ACTC1
ACTN4	ACTC1
ACTR2	ACTC1
AFAP1	ACTC1
ANG	ACTC1
CFL1	ACTC1
DMD	ACTC1
DYNLL1	ACTC1
EPB49	ACTC1
EZR	ACTC1
FSCN1	ACTC1
GC	ACTC1
HSPB1	ACTC1
KLHL17	ACTC1
KPTN	ACTC1
LASP1	ACTC1
MIB2	ACTC1
MYLK	ACTC1
PLEC1	ACTC1
PRKCE	ACTC1
SCIN	ACTC1
SYNE1	ACTC1
SYNE2	ACTC1
TNNI3K	ACTC1
TWF1	ACTC1
WAS	ACTC1
WIPF1	ACTC1
ABLIM1	ACTG1
ACTG1	ACTG1
ANXA5	ACTG1
BCAP31	ACTG1
CAP1	ACTG1
CAP2	ACTG1
CAPZA3	ACTG1
CYBB	ACTG1
DNASE1	ACTG1
DSTN	ACTG1
DYNLL1	ACTG1
FHOD1	ACTG1
FPR1	ACTG1
GSN	ACTG1
LGALS13	ACTG1
LSP1	ACTG1
MAP1A	ACTG1
MYO1A	ACTG1
NDRG1	ACTG1
NR3C2	ACTG1
PLD1	ACTG1
PLEC1	ACTG1
PPP1R9A	ACTG1
SCIN	ACTG1
SUMO4	ACTG1
TMSB4X	ACTG1
TMSB4Y	ACTG1
VASP	ACTG1
VIL1	ACTG1
C20orf20	ACTL6A
EWSR1	ACTL6A
FLII	ACTL6A
POLR2A	ACTL6A
RELA	ACTL6A
RUVBL1	ACTL6A
TES	ACTL7A
ACTN1	ACTN1
CDK5	ACTN1
CDK5R1	ACTN1
CDK5R2	ACTN1
CLIC5	ACTN1
COL17A1	ACTN1
CSRP1	ACTN1
CSRP3	ACTN1
CTNNA1	ACTN1
FBP1	ACTN1
GIPC1	ACTN1
GRIA4	ACTN1
GRIN2A	ACTN1
KAT2B	ACTN1
LPP	ACTN1
MED14	ACTN1
MYOT	ACTN1
MYOZ1	ACTN1
MYOZ2	ACTN1
MYOZ3	ACTN1
NEBL	ACTN1
NR1H3	ACTN1
PALLD	ACTN1
PDLIM1	ACTN1
PDLIM5	ACTN1
PKD1	ACTN1
PKN1	ACTN1
PLD2	ACTN1
PTK2	ACTN1
PTPN1	ACTN1
PTPN6	ACTN1
PYGB	ACTN1
RAVER1	ACTN1
SLC2A4	ACTN1
SSX2IP	ACTN1
SVIL	ACTN1
TES	ACTN1
TTN	ACTN1
ZYX	ACTN1
ACTN2	ACTN2
ACTN3	ACTN2
ADAM12	ACTN2
ADORA2A	ACTN2
ANG	ACTN2
CAMK2A	ACTN2
CAMK2D	ACTN2
CAMK2G	ACTN2
DISC1	ACTN2
DLG1	ACTN2
DLG4	ACTN2
GRIN1	ACTN2
GRIN2B	ACTN2
KAT2B	ACTN2
KCNA4	ACTN2
KCNA5	ACTN2
LDB3	ACTN2
LRP12	ACTN2
LRRC7	ACTN2
MED14	ACTN2
MYOZ1	ACTN2
MYOZ2	ACTN2
MYOZ3	ACTN2
MYPN	ACTN2
NCOA2	ACTN2
NCOR1	ACTN2
NR1I2	ACTN2
NRIP1	ACTN2
PALLD	ACTN2
PDLIM1	ACTN2
PKD2	ACTN2
RAVER1	ACTN2
SELE	ACTN2
SNW1	ACTN2
SSX2IP	ACTN2
TTN	ACTN2
UTRN	ACTN2
ACTN3	ACTN3
ACTN4	ACTN3
MYPN	ACTN3
NRAP	ACTN3
PDLIM1	ACTN4
PTPN6	ACTN4
SLC2A4	ACTN4
SLC9A3R2	ACTN4
SVIL	ACTN4
TRIM3	ACTN4
USP6NL	ACTN4
ACTR1A	ACTR1A
DCTN1	ACTR1A
DCTN4	ACTR1A
CHD3	ACTR1B
DCTN1	ACTR1B
ARPC1B	ACTR2
ARPC4	ACTR2
HCLS1	ACTR2
IQGAP2	ACTR2
WASF1	ACTR2
WASF2	ACTR2
ACTR2	ACTR3
ARPC3	ACTR3
ARPC4	ACTR3
WASF2	ACTR3
WASF3	ACTR3
RSRC1	ACTR3B
BMP2	ACVR1
BMP7	ACVR1
ENG	ACVR1
FNTA	ACVR1
GDF5	ACVR1
IGSF1	ACVR1
INHBA	ACVR1
INHBB	ACVR1
INHBC	ACVR1
SMAD5	ACVR1
SMAD9	ACVR1
ACVR1B	ACVR1B
ACVR2B	ACVR1B
SMAD7	ACVR1B
SNX2	ACVR1B
TGFBRAP1	ACVR1B
BMP6	ACVR2A
BMP7	ACVR2A
ENG	ACVR2A
GDF5	ACVR2A
GDF9	ACVR2A
IGSF1	ACVR2A
INHBA	ACVR2A
INHBB	ACVR2A
INHBC	ACVR2A
MAGI2	ACVR2A
SYNJ2BP	ACVR2A
TCTEX1D4	ACVR2A
TGFBR3	ACVR2A
BMP2	ACVR2B
GDF11	ACVR2B
SNX2	ACVR2B
SNX6	ACVR2B
SYNJ2BP	ACVR2B
TGFBRAP1	ACVR2B
ACVR2A	ACVRL1
SNX6	ACVRL1
TGFBRAP1	ACVRL1
ACY1	ACY1
ACY3	ACY3
ADORA1	ADA
ADORA2A	ADA
ADORA2B	ADA
DPP4	ADA
DRD1	ADA
GRB2	ADA
NR3C1	ADA
AXL	ADAM10
EFNA2	ADAM10
EPHA3	ADAM10
SH3D19	ADAM10
TGFA	ADAM10
SH3D19	ADAM12
SRC	ADAM12
PACSIN3	ADAM15
SH3D19	ADAM15
SNX9	ADAM15
TRIP13	ADAM15
MAD2L2	ADAM17
SH3D19	ADAM17
TNFSF11	ADAM17
FURIN	ADAM19
TNFSF11	ADAM19
CLGN	ADAM2
UBQLN4	ADAM33
MAD2L2	ADAM9
SH3D19	ADAM9
SH3GLB1	ADAM9
SNX9	ADAM9
FURIN	ADAMTS1
ADAMTS4	ADAMTS4
FN1	ADAMTS4
SRPX2	ADAMTS4
ACAN	ADAMTS5
CATSPER1	ADAMTSL4
CTSB	ADAMTSL4
DLK2	ADAMTSL4
DNPEP	ADAMTSL4
FHL3	ADAMTSL4
GLRX3	ADAMTSL4
KRTAP4-12	ADAMTSL4
NTN4	ADAMTSL4
PLSCR1	ADAMTSL4
SORBS3	ADAMTSL4
SPRY2	ADAMTSL4
STK16	ADAMTSL4
ADAP1	ADAP1
PRKCA	ADAP1
PRKCE	ADAP1
PSME3	ADAP1
SF3A3	ADAP1
SUPV3L1	ADAP1
ADAP2	ADAP2
EEF1G	ADAP2
ADAR	ADAR
HDLBP	ADAR
RAB1A	ADCK1
GNAI2	ADCY1
PTGIR	ADCY10
ADCY1	ADCY2
ADCY5	ADCY2
GNAS	ADCY2
CAMK2G	ADCY3
STOML3	ADCY3
ADCY5	ADCY5
CASP2	ADCYAP1
MME	ADCYAP1
SHH	ADCYAP1
VIPR2	ADCYAP1
ADCYAP1	ADCYAP1R1
ADD2	ADD1
ATP1A1	ADD1
CALM1	ADD1
CASP3	ADD1
HSPH1	ADD1
ID2	ADD1
PRKACA	ADD1
PRKCD	ADD1
ROCK1	ADD1
SPTA1	ADD1
SPTB	ADD1
ADD2	ADD2
CALM1	ADD2
FYN	ADD2
PRKACA	ADD2
PRKCD	ADD2
PTPRZ1	ADD2
RPH3A	ADD2
PRKCA	ADD3
ADH1A	ADH1A
ADH1C	ADH1C
ADH5	ADH5
ADH7	ADH7
MMP14	ADI1
ADIPOR2	ADIPOQ
APPL1	ADIPOR1
ADM	ADM
CALCRL	ADM
CFH	ADM
EDN1	ADM
MME	ADM
DRD1	ADORA1
EPB41L2	ADORA1
GNAI2	ADORA1
GNAO1	ADORA1
GNAS	ADORA1
GNAZ	ADORA1
GRM1	ADORA1
P2RY1	ADORA1
ACTN1	ADORA2A
ACTN3	ADORA2A
ACTN4	ADORA2A
ADORA2A	ADORA2A
CYTH2	ADORA2A
DRD2	ADORA2A
GDF9	ADPGK
TADA3	ADPGK
UBQLN4	ADPGK
ABR	ADRA1A
BMP1	ADRA1A
NOS1	ADRA1A
PPP1R9B	ADRA1A
ADRA1A	ADRA1B
AP2M1	ADRA1B
EZR	ADRA1B
GNA11	ADRA1B
GNAQ	ADRA1B
NOS1	ADRA1B
PPP1R9B	ADRA1B
PRKCA	ADRA1B
SAG	ADRA1B
STAT1	ADRA1B
ADRA1A	ADRA1D
NOS1	ADRA1D
ADRBK1	ADRA2A
GNAI1	ADRA2A
GNAI2	ADRA2A
GNAO1	ADRA2A
PRKCD	ADRA2A
YWHAZ	ADRA2A
EIF2B1	ADRA2B
GNAI2	ADRA2B
YWHAZ	ADRA2B
GNAO1	ADRA2C
YWHAZ	ADRA2C
ADRA2A	ADRB1
DLG4	ADRB1
DLGAP2	ADRB1
GIPC1	ADRB1
GPRASP1	ADRB1
GPRASP2	ADRB1
MAGI2	ADRB1
MAGI3	ADRB1
NOS1	ADRB1
ADRB3	ADRB2
AKAP12	ADRB2
AKAP5	ADRB2
ARR3	ADRB2
ARRB2	ADRB2
CSK	ADRB2
EIF2B1	ADRB2
GNA11	ADRB2
GNA14	ADRB2
GNA15	ADRB2
GPRASP1	ADRB2
GRK5	ADRB2
GRK6	ADRB2
HTR4	ADRB2
INSR	ADRB2
KCNJ6	ADRB2
KCNJ9	ADRB2
NOS1	ADRB2
OPRD1	ADRB2
PRKCD	ADRB2
SLC9A3R1	ADRB2
SLC9A3R2	ADRB2
SRC	ADRB2
ADRB3	ADRB3
GNAS	ADRB3
SRC	ADRB3
AGTR1	ADRBK1
AKAP12	ADRBK1
CAPN2	ADRBK1
CAV1	ADRBK1
CCR4	ADRBK1
CCR5	ADRBK1
EGFR	ADRBK1
FSHR	ADRBK1
GIT1	ADRBK1
GIT2	ADRBK1
GNAQ	ADRBK1
GRM1	ADRBK1
MAPK3	ADRBK1
MDM2	ADRBK1
NCS1	ADRBK1
PDC	ADRBK1
PDCL	ADRBK1
PIK3CG	ADRBK1
PRKACA	ADRBK1
PRKCA	ADRBK1
PRKCB	ADRBK1
PRKCD	ADRBK1
PRKCG	ADRBK1
RCVRN	ADRBK1
RHO	ADRBK1
TPM2	ADRBK1
AGTR1	ADRBK2
CCR4	ADRBK2
CXCR4	ADRBK2
GIT1	ADRBK2
PSMD2	ADRM1
ADSSL1	ADSSL1
LDOC1	AEBP2
RALYL	AEBP2
MSX1	AES
POU2F1	AES
PRDM1	AES
PTRH2	AES
SIX1	AES
SIX2	AES
SIX3	AES
SIX6	AES
AFAP1	AFAP1
SRC	AFAP1
MLLT1	AFF1
MLLT1	AFF4
SIAH1	AFF4
TRAF2	AFF4
PHC2	AFG3L2
CCR5	AFP
GGA1	AFTPH
AGA	AGA
ALB	AGA
AGAP1	AGAP1
HOMER1	AGAP2
HOMER2	AGAP2
S100A12	AGER
S100P	AGER
TTR	AGER
AGFG1	AGFG1
EPS15	AGFG1
EPS15L1	AGFG1
PKIA	AGFG1
RNF216	AGFG1
VAMP7	AGFG1
XPO1	AGFG1
HCK	AGK
PDLIM1	AGK
SNX4	AGK
GFI1B	AGPAT6
CRMP1	AGR2
ATN1	AGRN
GFI1B	AGRN
ACE2	AGT
AGT	AGT
AGTR2	AGT
CMA1	AGT
CTSG	AGT
DNPEP	AGT
KNG1	AGT
MAS1	AGT
MEP1A	AGT
PRCP	AGT
PREP	AGT
PRG2	AGT
ENO1	AGTPBP1
PPFIA1	AGTPBP1
PPFIA4	AGTPBP1
AGT	AGTR1
AGTRAP	AGTR1
ARRB2	AGTR1
BDKRB2	AGTR1
DNAJC14	AGTR1
GPRASP1	AGTR1
HRAS	AGTR1
JAK2	AGTR1
NOS3	AGTR1
PLCG1	AGTR1
RAB5A	AGTR1
GNAI2	AGTR2
GNAI3	AGTR2
MTUS1	AGTR2
PIK3CB	AGTR2
ZBTB16	AGTR2
AGTRAP	AGTRAP
PBX3	AGTRAP
PITPNC1	AGTRAP
AGXT2L2	AGXT2L2
AHCY	AHCY
ATXN1	AHDC1
AKT1	AHNAK
CDKN2A	AHNAK
XRCC4	AHNAK
AHR	AHR
AIP	AHR
ARNT	AHR
ARNTL	AHR
CCNT1	AHR
DAP3	AHR
NCOA1	AHR
NCOR2	AHR
NEDD8	AHR
NRIP1	AHR
PTGES3	AHR
SMARCA4	AHR
TAF7	AHR
XPO1	AHR
GCH1	AHSA1
FBXO2	AHSG
INSR	AHSG
RRAS2	AHSG
ZC3H12A	AHSP
HSPA1B	AIFM1
STC2	AIFM1
AIMP1	AIMP1
IQGAP1	AIMP1
AIMP1	AIMP2
AIMP2	AIMP2
DARS	AIMP2
EPS8	AIMP2
FUBP1	AIMP2
KARS	AIMP2
PARK2	AIMP2
CSNK2A1	AIP
TNNI3K	AIP
NUB1	AIPL1
AIRE	AIRE
FHL2	AK1
CPNE6	AK5
UGDH	AK5
AMY1A	AKAP1
MYCBP	AKAP1
PPP1CA	AKAP1
PRKAR1A	AKAP1
PTPN21	AKAP1
SLC9A3R1	AKAP10
GSK3B	AKAP11
CTNNAL1	AKAP13
ESR2	AKAP13
THRA	AKAP13
YWHAG	AKAP13
PRKACA	AKAP14
ROPN1	AKAP3
ROPN1B	AKAP3
ROPN1L	AKAP3
SPA17	AKAP3
AKAP3	AKAP4
FSIP1	AKAP4
FSIP2	AKAP4
GABRB1	AKAP5
RET	AKAP5
AMY1A	AKAP8
RELA	AKAP8
AKAP8L	AKAP8L
PRPF40A	AKAP8L
CEP55	AKAP9
FNBP1	AKAP9
GRIN1	AKAP9
KCNQ1	AKAP9
PCNT	AKAP9
PKN1	AKAP9
PPP1CA	AKAP9
TUBGCP3	AKAP9
PEA15	AKD1
SPG21	AKIRIN2
EXOSC4	AKR1A1
SMAD1	AKR1B1
AKR1C1	AKR1C1
MAGEA11	AKR1C3
F2	AKR7A2
AKR7A2	AKR7A3
AKR7A3	AKR7A3
AKT1	AKT1
AKT2	AKT1
AKTIP	AKT1
BCL10	AKT1
CAMKK1	AKT1
CASP3	AKT1
GRB10	AKT1
HSP90AB1	AKT1
ILK	AKT1
MAPK8IP1	AKT1
MAPKAPK2	AKT1
MS4A2	AKT1
MTCP1	AKT1
PDPK1	AKT1
PKN2	AKT1
PLXNA1	AKT1
PPL	AKT1
PPM1A	AKT1
PPP2CA	AKT1
PRG2	AKT1
PRKCQ	AKT1
PRKCZ	AKT1
RHEBL1	AKT1
RPS6KB1	AKT1
SORBS2	AKT1
SRC	AKT1
TCL1A	AKT1
TCL1B	AKT1
TCL6	AKT1
THEM4	AKT1
TNFSF11	AKT1
TOPBP1	AKT1
TRIB3	AKT1
TSC1	AKT1
UXS1	AKT1
VEGFA	AKT1
AKT1	AKT1S1
AKT2	AKT1S1
EIF6	AKT1S1
TCEA2	AKT1S1
YWHAG	AKT1S1
AKT2	AKT2
APPL1	AKT2
GSK3B	AKT2
MTCP1	AKT2
PDPK1	AKT2
SH3RF1	AKT2
TCL1A	AKT2
TCL1B	AKT2
TRIB3	AKT2
PDPK1	AKT3
PRKCD	AKT3
PRKCZ	AKT3
TSC2	AKT3
ASS1	AKTIP
C10orf2	AKTIP
CTBP2	AKTIP
EXOC7	AKTIP
HOOK1	AKTIP
HOOK3	AKTIP
IMMT	AKTIP
RPA1	AKTIP
UTP14A	AKTIP
ALAD	ALAD
STAMBP	ALAS1
SUCLA2	ALAS2
AMBP	ALB
APOE	ALB
CRYAA	ALB
CUBN	ALB
FCGRT	ALB
HNF1A	ALB
LRP2	ALB
NR5A2	ALB
ORM1	ALB
PON1	ALB
RBP4	ALB
SRGN	ALB
YWHAG	ALB
ALCAM	ALCAM
CD6	ALCAM
EGFR	ALCAM
ALDH1A1	ALDH1A1
ALDH2	ALDH2
HSPD1	ALDH2
HSPE1	ALDH2
ALDH3A1	ALDH3A1
ALDOA	ALDOA
ATP6V1E1	ALDOA
DYNLL1	ALDOA
GPD2	ALDOA
MYOC	ALDOA
PLD2	ALDOA
SUMO4	ALDOA
TGM2	ALDOA
TUBB	ALDOA
XRN1	ALDOA
ALDOB	ALDOB
HSPA8	ALDOB
PLD2	ALDOC
ATN1	ALG13
RERE	ALG13
ALG2	ALG2
ANXA11	ALG2
PEF1	ALG2
ALK	ALK
IRS1	ALK
JAK3	ALK
MDK	ALK
NPM1	ALK
PLCG1	ALK
PTN	ALK
SHC1	ALK
SHC3	ALK
TNFRSF8	ALK
MEGF10	ALMS1
KAT5	ALOX12
KRT85	ALOX12
PLA2G2A	ALOX12
ALOX5AP	ALOX5
COTL1	ALOX5
MAPKAPK2	ALOX5
TGFBRAP1	ALOX5
BICD1	ALPI
ALPPL2	ALPP
GPLD1	ALPP
PIGK	ALPP
ALPPL2	ALPPL2
YWHAB	ALS2
MCM6	ALS2CR11
SSSCA1	ALS2CR11
TEX11	ALS2CR11
VIM	ALS2CR11
SULT2B1	ALS2CR12
ALX4	ALX1
EP300	ALX1
SOX10	ALX4
AMBP	AMBP
F2	AMBP
AMD1	AMD1
AMELX	AMELX
GPI	AMFR
PCSK5	AMH
AMH	AMHR2
BMPR1B	AMHR2
AMIGO1	AMIGO1
AMIGO2	AMIGO1
AMIGO3	AMIGO1
AMIGO2	AMIGO2
AMIGO3	AMIGO2
AMIGO3	AMIGO3
STAMBP	AMN
AMOTL2	AMOTL2
FXR2	AMOTL2
GCC1	AMOTL2
GNG11	AMOTL2
KRT15	AMOTL2
KRT20	AMOTL2
MAD1L1	AMOTL2
MAGOHB	AMOTL2
MPP1	AMOTL2
NDC80	AMOTL2
SVIL	AMOTL2
MYH2	AMPD1
AMPH	AMPH
AP2A2	AMPH
BIN1	AMPH
CABIN1	AMPH
CDK1	AMPH
CDK5	AMPH
CDK5R1	AMPH
DNM1	AMPH
DNM2	AMPH
NECAP1	AMPH
PLD2	AMPH
SH3GL2	AMPH
SH3GLB1	AMPH
SYNJ1	AMPH
GP2	AMY2A
CDC20	ANAPC1
ANAPC11	ANAPC10
CDC27	ANAPC10
ANAPC11	ANAPC11
ANAPC11	ANAPC2
ANAPC7	ANAPC2
MAD2L1	ANAPC2
SMAD2	ANAPC2
ZBTB16	ANAPC5
ANAPC10	ANAPC7
RNH1	ANG
TNFSF8	ANG
ANGPT1	ANGPT1
ANGPT2	ANGPT1
ANGPT2	ANGPT2
ANGPT4	ANGPT4
ANGPTL1	ANGPTL1
ANGPTL7	ANGPTL7
EPB42	ANK1
L1CAM	ANK1
NBPF3	ANK1
NFASC	ANK1
OBSCN	ANK1
PLDN	ANK1
TIAM1	ANK1
TTN	ANK1
L1CAM	ANK2
NRCAM	ANK2
OBSCN	ANK2
SIGMAR1	ANK2
KCNC1	ANK3
SCN2A	ANK3
SCNN1B	ANK3
SMAD2	ANK3
SMAD3	ANK3
SPTBN4	ANK3
ATXN1	ANKHD1
HDAC4	ANKRA2
HDAC5	ANKRA2
CDKN2A	ANKRD12
LAPTM5	ANKRD13A
RPLP1	ANKRD13B
UBQLN4	ANKRD13D
SMAD1	ANKRD27
USP6	ANKRD44
MARK3	ANKRD7
LPHN1	ANKS1A
HTR2A	ANKS1B
GFI1B	ANKS3
AURKB	ANKZF1
CA2	ANKZF1
CTTN	ANKZF1
COQ9	ANO8
ADAP1	ANP32A
AXIN1	ANP32A
ELAVL1	ANP32A
KPNA1	ANP32A
KPNA5	ANP32A
SET	ANP32A
ELAVL1	ANP32B
POLR1A	ANP32B
APEX1	ANP32C
ANPEP	ANPEP
LRP6	ANTXR1
LRP6	ANTXR2
SMAD2	ANTXR2
DYSF	ANXA1
PRKCI	ANXA1
S100A11	ANXA1
SRC	ANXA1
TGM2	ANXA1
TRPM7	ANXA1
KIFC3	ANXA13
NMT1	ANXA13
DYSF	ANXA2
LGALS13	ANXA2
LYPLA1	ANXA2
MAP3K4	ANXA2
MYOC	ANXA2
PHB	ANXA2
PLA1A	ANXA2
PLAT	ANXA2
PLG	ANXA2
PRKCA	ANXA2
PRKCB	ANXA2
S100A4	ANXA2
SRC	ANXA2
REG3A	ANXA3
GP2	ANXA4
EED	ANXA5
IFNGR2	ANXA5
ITGB5	ANXA5
KDR	ANXA5
PPP2R1B	ANXA5
CR2	ANXA6
RASA1	ANXA6
S100A1	ANXA6
S100B	ANXA6
ABCA1	AOX1
AP1G1	AP1AR
AP1B1	AP1B1
AP1G1	AP1B1
AP1M2	AP1B1
ARF6	AP1B1
BUB1B	AP1B1
CREBBP	AP1B1
KIF13A	AP1B1
PIP5K1C	AP1B1
SMAD2	AP1B1
AFTPH	AP1G1
AP1G1	AP1G1
AP1M2	AP1G1
CLINT1	AP1G1
RABEP1	AP1G1
RABGEF1	AP1G1
SYNRG	AP1G1
AFTPH	AP1G2
RABEP1	AP1G2
SYNRG	AP1G2
XRN1	AP1G2
AP1M2	AP1M1
AP2B1	AP1M1
DCX	AP1M1
DVL2	AP1M1
EHD2	AP1M1
GRIN2A	AP1M1
GRIN2B	AP1M1
HNRNPC	AP1M1
LDOC1	AP1M1
MTF1	AP1M1
SELP	AP1M1
VAMP4	AP1M1
NDRG1	AP1M2
AP1G1	AP1S1
AP1G2	AP1S1
AP1M2	AP1S1
AP1S1	AP1S1
AP2A2	AP1S1
AP1G1	AP1S2
AP1G2	AP1S2
GGA3	AP1S2
AP2S1	AP2A1
BIN1	AP2A1
CLINT1	AP2A1
DNM2	AP2A1
EPN1	AP2A1
EPS15	AP2A1
HIP1	AP2A1
NAGPA	AP2A1
NUMB	AP2A1
PICALM	AP2A1
RAB11FIP2	AP2A1
SNAP29	AP2A1
SYT3	AP2A1
SYT7	AP2A1
AP2A2	AP2A2
DNAJC6	AP2A2
EPN1	AP2A2
EPS15	AP2A2
NUMB	AP2A2
SMAD1	AP2A2
SNAP91	AP2A2
ACVR1	AP2B1
AP1M2	AP2B1
AP2A2	AP2B1
AP2S1	AP2B1
ATM	AP2B1
BUB1B	AP2B1
CLINT1	AP2B1
HIP1	AP2B1
MEA1	AP2B1
MLH1	AP2B1
PIP5K1C	AP2B1
SNAP91	AP2B1
TGFBR2	AP2B1
AP2B1	AP2M1
AP2M1	AP2M1
ARRB2	AP2M1
CD3D	AP2M1
DAB2	AP2M1
EHD2	AP2M1
GAK	AP2M1
GRIN2B	AP2M1
KCNJ11	AP2M1
MEGF10	AP2M1
NDRG1	AP2M1
RALBP1	AP2M1
ADAP1	AP3B2
ATM	AP3B2
AP3S1	AP3D1
CTGF	AP3D1
SLC30A3	AP3D1
VPS41	AP3D1
AP3B2	AP3S1
AP3S2	AP3S1
SLC30A3	AP3S1
AP3B1	AP3S2
AP3D1	AP3S2
AP4B1	AP4E1
GRIN2A	AP4M1
GRIN2B	AP4M1
TGOLN2	AP4M1
APIP	APAF1
AVEN	APAF1
BCL2L10	APAF1
CASP4	APAF1
CASP9	APAF1
FAS	APAF1
FEM1B	APAF1
HIP1	APAF1
PPP1CA	APAF1
TRIAP1	APAF1
CCS	APBA1
CNTNAP3	APBA1
CNTNAP4	APBA1
KCNJ12	APBA1
KIF17	APBA1
LIN7B	APBA1
NRXN1	APBA1
STXBP1	APBA1
CLSTN1	APBA2
CLSTN3	APBA2
NECAB3	APBA2
NRXN1	APBA2
STXBP1	APBA2
APBB1	APBB1
CLSTN1	APBB1
EVL	APBB1
KAT5	APBB1
RAB4A	APBB3
APC	APC
ARHGEF4	APC
AXIN1	APC
AXIN2	APC
BUB1	APC
CSNK1E	APC
DLGAP1	APC
KIFAP3	APC
MAPRE1	APC
MUC1	APC
PPP2R5A	APC
PRKACA	APC
PTPN13	APC
RP1	APC
SIAH1	APC
TFAP2A	APC
APCS	APCS
C1QA	APCS
C4BPA	APCS
CALU	APCS
COL4A1	APCS
CRP	APCS
FCGR1A	APCS
FCGR2B	APCS
FCGR3A	APCS
FCGR3B	APCS
FN1	APCS
LAMA1	APCS
TG	APCS
APEH	APEH
ANP32A	APEX1
APEX1	APEX1
CSNK2A1	APEX1
DCTN1	APEX1
EP300	APEX1
FEN1	APEX1
GZMA	APEX1
HIF1A	APEX1
HMGB2	APEX1
HNRNPL	APEX1
HSPA1A	APEX1
MUTYH	APEX1
NME1	APEX1
NXF2	APEX1
PCNA	APEX1
POLB	APEX1
SET	APEX1
TP53	APEX1
TXN	APEX1
UBE2I	APEX1
XRCC1	APEX1
XRCC6	APEX1
EFEMP2	APEX2
PGR	APEX2
TRAF2	APEX2
TRIM37	APEX2
TMED10	APH1A
APIP	APIP
NUDT18	APIP
VIM	APIP
VPS25	APIP
APLF	APLF
APLNR	APLN
APBB1	APLP1
DAB1	APLP1
PRNP	APLP1
AKT1	APLP2
APBB1	APLP2
APBB2	APLP2
APBB3	APLP2
APLP2	APLP2
CDK1	APLP2
DAB1	APLP2
PRKCA	APLP2
PRNP	APLP2
APOA1	APOA1
APOA1BP	APOA1
APOL1	APOA1
GPLD1	APOA1
LCAT	APOA1
PON1	APOA1
SCARB1	APOA1
APOA1BP	APOA2
APOA2	APOA2
APOC1	APOA2
APOD	APOA2
APOF	APOA2
C4A	APOA2
PLTP	APOA2
APOA4	APOA4
GPLD1	APOA4
APOA1	APOB
BGN	APOB
CALR	APOB
CANX	APOB
HSP90AA1	APOB
HSP90B1	APOB
HSPA1A	APOB
HSPA5	APOB
HSPA8	APOB
LDLR	APOB
LIPC	APOB
LRP2	APOB
MTTP	APOB
PDIA4	APOB
PPIB	APOB
SEC61A2	APOB
SEC61B	APOB
A1CF	APOBEC1
APOBEC2	APOBEC1
BAG4	APOBEC1
CUGBP2	APOBEC1
DNAJB11	APOBEC1
KPNA2	APOBEC1
APOBEC3F	APOBEC3G
PTN	APOBEC3G
APOC1	APOC1
LEPR	APOD
APOE	APOE
CTSB	APOE
LDLR	APOE
LRP1	APOE
LRP2	APOE
LRP8	APOE
MAP2	APOE
NEFM	APOE
PLTP	APOE
PRNP	APOE
SCARB1	APOE
VLDLR	APOE
APOA1	APOF
ANXA2	APOH
F12	APOH
LRP2	APOH
LRP8	APOH
PLG	APOH
AR	APOL2
C8orf30A	APOM
KLF6	APOM
ABL1	APP
APBA1	APP
APBA2	APP
APBA3	APP
APBB1	APP
APBB2	APP
APBB3	APP
APOE	APP
APPBP2	APP
BACE1	APP
BACE2	APP
BCAP31	APP
BGN	APP
BLMH	APP
CALR	APP
CASP3	APP
CASP4	APP
CASP6	APP
CASP8	APP
CAV1	APP
CDK5	APP
CHRNA7	APP
CLU	APP
COL1A2	APP
COL25A1	APP
COL4A1	APP
COL4A2	APP
COL4A3	APP
COL4A5	APP
COL4A6	APP
CTSD	APP
DAB1	APP
EPB41	APP
F12	APP
FBLN1	APP
GAPDH	APP
GPC1	APP
GRB2	APP
GSK3B	APP
GSN	APP
HADHB	APP
HMOX2	APP
HSD17B10	APP
HSPG2	APP
HTRA2	APP
IDE	APP
ITM2B	APP
KAT5	APP
KLC1	APP
KNG1	APP
LAMA1	APP
LDLRAP1	APP
LRP1	APP
LRP1B	APP
MAPK8IP1	APP
NAE1	APP
NCSTN	APP
NECAB3	APP
NF1	APP
NID1	APP
NUMB	APP
PIN1	APP
PPID	APP
PRSS2	APP
PRSS3	APP
SERPINA3	APP
SHC1	APP
SHC3	APP
SNCA	APP
SNCB	APP
SPON1	APP
TGFB2	APP
TM2D1	APP
TP53BP2	APP
APPBP2	APPBP2
CNTFR	APPBP2
MLLT3	APPBP2
NFYA	APPBP2
AKT1	APPL1
RAB5A	APPL1
RBBP7	APPL1
TRAF2	APPL1
APPL1	APPL2
RAB22A	APPL2
RAB5A	APPL2
RBBP7	APPL2
APRT	APRT
CEP350	APTX
HIVEP1	APTX
MAPKBP1	APTX
MBP	APTX
PICK1	APTX
SYT17	APTX
TRIM37	APTX
XRCC1	APTX
ZNF639	APTX
AQP1	AQP1
EPHB2	AQP1
PICK1	AQP1
AQP2	AQP2
AP2M1	AQP4
AP3M1	AQP4
CSNK2A1	AQP4
CSNK2A2	AQP4
AES	AR
AHR	AR
AKT1	AR
APPBP2	AR
AR	AR
ATF2	AR
BAG1	AR
CALM1	AR
CASP1	AR
CASP8	AR
CAV1	AR
CDC25A	AR
CDC37	AR
CDK1	AR
CDK9	AR
CREBBP	AR
CUL4B	AR
DAP3	AR
DCAF6	AR
DDC	AR
EFCAB6	AR
EGFR	AR
ETV5	AR
FHL2	AR
FOXA1	AR
GAK	AR
HDAC1	AR
HIF1A	AR
HIPK3	AR
KAT5	AR
KLK2	AR
MAPK1	AR
MED1	AR
MYBBP1A	AR
MYST2	AR
NCOA1	AR
NCOA2	AR
NCOA3	AR
NCOA4	AR
NCOR1	AR
NISCH	AR
NR0B1	AR
NR0B2	AR
NR2C1	AR
NR2C2	AR
NR3C2	AR
NR5A1	AR
NSD1	AR
PA2G4	AR
PAK6	AR
PELP1	AR
PIAS1	AR
PIAS2	AR
PIAS4	AR
PNRC1	AR
PNRC2	AR
POU5F1	AR
PRPF6	AR
RAC3	AR
RAD54L2	AR
RAN	AR
RANBP9	AR
RCHY1	AR
RNASEL	AR
RNF14	AR
RNF4	AR
RUNX1	AR
SART3	AR
SMAD1	AR
SMAD3	AR
SMAD4	AR
SP1	AR
SPDEF	AR
SRY	AR
SUMO1	AR
SVIL	AR
TGFB1I1	AR
TMF1	AR
TRIM24	AR
TRIP4	AR
TSG101	AR
UBE2I	AR
WIPI1	AR
ZMIZ1	AR
ARAF	ARAF
ASS1	ARAF
COPS3	ARAF
EFEMP1	ARAF
MAP2K2	ARAF
NUDT14	ARAF
PBK	ARAF
PDGFRB	ARAF
PRPF6	ARAF
RGS12	ARAF
RRAS2	ARAF
TH1L	ARAF
TIMM44	ARAF
YWHAG	ARAF
ARIH2	ARAP1
ARPC3	ARAP1
FGFR3	ARAP1
XRCC6	ARAP1
KRT15	ARC
COPA	ARCN1
COPB1	ARCN1
COPB2	ARCN1
COPG	ARCN1
COPG2	ARCN1
COPZ2	ARCN1
CCND3	AREG
EGFR	AREG
MMP9	AREG
WT1	AREG
AP1B1	ARF1
AP1G1	ARF1
AP3B1	ARF1
AP3D1	ARF1
AP4E1	ARF1
AP4M1	ARF1
ARF1	ARF1
ARFGAP1	ARF1
ARFIP1	ARF1
ARFIP2	ARF1
ASAP2	ARF1
CHRM3	ARF1
COPB1	ARF1
COPE	ARF1
COPG	ARF1
CYTH1	ARF1
CYTH2	ARF1
GGA1	ARF1
GGA2	ARF1
GGA3	ARF1
GOSR2	ARF1
KDELR1	ARF1
MDM4	ARF1
NPM1	ARF1
PIP5K1A	ARF1
PLD1	ARF1
PLD2	ARF1
PLEKHA8	ARF1
RALA	ARF1
TMED10	ARF1
TMED2	ARF1
ARFIP1	ARF3
ARFIP2	ARF3
GGA2	ARF3
KIF23	ARF3
SLC2A4	ARF3
RAB11FIP3	ARF4
AP1B1	ARF5
ARFIP2	ARF5
ASAP2	ARF5
PIP5K1A	ARF5
AP3B1	ARF6
AP3D1	ARF6
ARFIP2	ARF6
ASAP2	ARF6
ASAP3	ARF6
CYTH2	ARF6
EXOC5	ARF6
PIP5K1A	ARF6
PIP5K1C	ARF6
PLD1	ARF6
RAB11FIP3	ARF6
RGS2	ARFGAP1
TMED2	ARFGAP1
ARFGEF2	ARFGEF1
MYO9B	ARFGEF1
EXOC7	ARFGEF2
SLC2A4	ARFIP1
ARFIP2	ARFIP2
DTNBP1	ARFIP2
FLOT1	ARG1
ARG1	ARG2
ARHGAP1	ARHGAP1
BNIP2	ARHGAP1
BNIPL	ARHGAP1
EPB41L1	ARHGAP1
HSP90AB1	ARHGAP1
KIF1B	ARHGAP1
PTPN11	ARHGAP1
RHOC	ARHGAP1
TAX1BP1	ARHGAP1
TRIP10	ARHGAP17
MPHOSPH6	ARHGAP18
ATXN3	ARHGAP19
ARF1	ARHGAP21
FLNA	ARHGAP24
ROCK1	ARHGAP24
INSR	ARHGAP26
PKN3	ARHGAP26
MAGEA11	ARHGAP29
PTK2B	ARHGAP5
PTPN18	ARHGAP5
RHOA	ARHGAP5
RND3	ARHGAP5
SMURF2	ARHGAP5
SH3GL1	ARHGAP8
ACTL6A	ARHGDIA
ARHGDIA	ARHGDIA
FEN1	ARHGDIA
RAC1	ARHGDIA
SUMO4	ARHGDIA
CASP3	ARHGDIB
ARHGEF1	ARHGEF1
GNA13	ARHGEF1
ANXA9	ARHGEF10L
DRAP1	ARHGEF10L
NR4A1	ARHGEF10L
SCN2A	ARHGEF10L
ABCA1	ARHGEF11
ARHGEF11	ARHGEF11
LPAR1	ARHGEF11
LPAR2	ARHGEF11
ABCA1	ARHGEF12
ARHGEF12	ARHGEF12
CD44	ARHGEF12
LPAR1	ARHGEF12
LPAR2	ARHGEF12
C11orf49	ARHGEF15
ESR1	ARHGEF15
ESRRG	ARHGEF15
MOBKL3	ARHGEF15
ARHGEF17	ARHGEF17
PAK1	ARHGEF2
ADAM15	ARHGEF6
CAPNS1	ARHGEF6
CDC42	ARHGEF6
EPHB2	ARHGEF6
GIT1	ARHGEF6
PAK1	ARHGEF6
PAK2	ARHGEF6
PARVB	ARHGEF6
SH2D1A	ARHGEF6
YWHAG	ARHGEF6
ADAM15	ARHGEF7
ARHGEF6	ARHGEF7
CDC42	ARHGEF7
GIT1	ARHGEF7
GIT2	ARHGEF7
NCKIPSD	ARHGEF7
PPM1F	ARHGEF7
RAC1	ARHGEF7
SCRIB	ARHGEF7
SH2D1A	ARHGEF7
WAS	ARHGEF7
GPHN	ARHGEF9
SMURF1	ARHGEF9
MLLT1	ARID1A
SMARCA4	ARID1A
ARID1B	ARID1B
EID1	ARID4A
HDAC1	ARID4A
HDAC2	ARID4A
HDAC3	ARID4A
SAP130	ARID4B
ATXN1	ARID5A
EIF4E2	ARIH1
BUB1	ARIH2
CBR3	ARIH2
DLST	ARIH2
EEF1A1	ARIH2
ENSA	ARIH2
IL4R	ARIH2
KAT5	ARIH2
KCNQ2	ARIH2
PPP2R1A	ARIH2
PTN	ARIH2
SCAMP2	ARIH2
SGCE	ARIH2
SLC1A6	ARIH2
TP53	ARIH2
UBE2L3	ARIH2
UGP2	ARIH2
UTP14A	ARIH2
COPG2	ARL1
SCOC	ARL1
TRIP13	ARL11
B4GALT3	ARL15
CRMP1	ARL15
GAPDH	ARL15
PDE6D	ARL15
PTN	ARL15
TFG	ARL15
UNC119	ARL15
TBCD	ARL2
UNC119	ARL2
ARL2	ARL2BP
ARL2BP	ARL3
[truncated: 37,009 more rows]
