# Supplementary material for: Network Pharmacology-Based Elucidation of the Hypoglycemic Mechanism of Grifola frondosa GF5000 Polysaccharides via GCK modulation in Diabetic Rats
Source: Nutrients. 2025 Mar 10;17(6):964. doi: 10.3390/nu17060964 (PMC11944433; doi:10.3390/nu17060964)
Supplement: Supplementary file 1 [file nutrients-17-00964-s001.zip › Supplement/Table S3-T2DM drug targets and their neighbor nodes.xls.xlsx]

## Sheet: Sheet1
HMGCR
PRKAB1
HTR1A
HTR1B
HTR1D
HTR2A
HTR2B
HTR2C
HTR7
ACACB
SCD
ADRA1A
ADRA1B
ADRA1D
ADRA2A
ADRA2B
ADRA2C
MAOB
AMPK
AHR
ABCA1
ABCC8
ABCC9
KCNJ1
KCNJ11
ADRB3
SLC10A2
ABCB11
CEL
CALCR
CNR1
CPT1A
CTGF
HSD11B1
HSD11B2
PTGS1
CFTR
DRD1
DRD5
DRD2
DRD3
DRD4
DPP4
PPARA
GFG21
FBP1
IZUMO1
KCNJ5
GCGR
GLP1R
GCK
GPR119
GPR120
GPD1
FFAR1
GHSR
HDAC1
INS
INSR
IGF1R
IFNB1
IL1B
IL18
CD126
ACSL4
GAA
MGAM
MTTP
NR3C2
KCNJ8
NDUFA13
NR3C1
PTPN1
SLC5A2
SIRT1
GANAB
GANC
NOS1AP
NFKB1
AMY2A
PPARG
PPARD
PIK3CG
PARP
RAMP1
RAMP2
RAMP3
REN
RXRA
RXRB
RXRG
SLC5A1
SLC5A4
SLC2A4
SI
GPBAR1
TBXAS1
VEGFA
CDYL
CEACAM1
DNTTIP2
CEBPA
UBE2K
GATA2
CHD9
NCOA6
IAPP
PIAS3
DDX54
PCSK1
NR2F6
DOK5
FOXO1
CSDA
PPP4C
KDM5A
SDHB
ECD
SMARCB1
SOCS1
MED24
STAT6
CPAMD8
MVP
TRIM28
FAP
GRP
SOCS3
LRP2
PIK3R2
HMGB1
KCTD15
PRKG1
GNB2L1
PPARGC1A
XRN1
IGF1
IGF2
SPOP
STAT3
SMARCE1
IDH2
A2M
ADAMTS1
PDCD6IP
NRP1
CALY
SEMA3F
IRS1
FKBP4
CLIC6
CTSB
CTSE
HADH
SHC1
SLC6A3
HEY2
KAT5
SSTR5
SENP1
LRP1
IRS2
MMP2
PSMC3IP
GABRA1
BCL2
RNF8
GABRG2
YWHAB
DLG2
SYTL4
PRKACA
YWHAZ
ESYT2
DLG3
PCSK5
APOA1
MAPK7
CSNK2A1
FADD
PLTP
SPTLC1
FKBP3
HAX1
HMGA2
NRP2
MAD1L1
IRF2
NCL
PDZK1
KL
MAP3K8
SLC9A3R1
KRT27
CRYBB1
PIK3R3
ENSA
STX1A
HBP1
GP2
CDC20
CHD4
ATRX
DERL1
CPE
DAXX
MAD2L1
DNAJA1
EZH2
DNAJC5
CCL11
RNF5
SLC4A7
TAL1
HSPB3
CRK
TOP2B
TIAM1
CCL22
DUT
SNAP23
IGFBP7
YWHAE
CHD1
GCKR
KIF1A
PFKFB2
GCM1
RUNX1T1
CHGB
ANKS1B
BAZ2A
UBB
HIC1
IKZF1
CCL3L1
BCAR1
NR1I3
BRCA1
CCL5
TGIF1
CDK1
CRKL
DOK1
TRIM27
RARB
EP300
EPHB2
APEX1
CHUK
KIT
HR
PML
HUS1
COPS6
ING1
NCK1
KLF11
MAGEA1
UBE2N
NTRK1
MBD3
MDS1
MIER1
PRKDC
NOV
PSMD7
PTPN12
PEX14
TGFB3
PHB2
PHB
PHF12
TXNDC17
PHF21A
BTRC
ITGB3BP
PTMA
SORBS1
SALL1
PRKAR2A
RBL2
SAP18
EED
IFNGR2
SAP30
SRC
KDR
TP53
PPP2R1B
RAB7A
SUDS3
RASA1
TGIF2
TXNIP
AOX1
GADD45B
GADD45G
F10
MAP4
YWHAG
BUB1B
CREBBP
EXOSC6
SMAD2
GAB1
CSNK2A2
PRKAA1
PRKAA2
SPAG9
SUMO4
C1QTNF5
EHD2
ATP6AP2
GHRL
RENBP
FLT1
SP3
PITX2
PTPRF
RFC1
SFN
SERPINH1
SMARCC1
SMARCD3
RARA
CASP3
VDR
IL18BP
SIN3B
IL18R1
IL18RAP
IL1RL2
ACOX1
FYN
FABP1
ACP1
LCK
IL1R2
AP3D1
FABP4
IL1RAP
NFKBIB
NFKBIE
ACTA1
IL1R1
SHANK1
STARD13
LIN7C
CFL1
CASP4
EEA1
APBA1
LIN7B
RELB
IL2RA
EGFR
EPB41
EPB41L2
GLRX
RBPJ
SETDB1
CXCL11
CXCL9
GSN
BUB1
GLUL
EEF1B2
TDG
MAP1A
NR2F1
BAT2
PNO1
UBA52
PRMT2
PRKCSH
PRKCA
PTMS
HIF1A
PRKCD
PRKCE
HSPA1A
PCNA
PRDX6
TPD52L1
TXN
UBE2I
PIK3R1
KLHL12
VAV1
DDB2
HES1
SNTA1
ACTG1
MAPK15
PTPRC
EPHA8
CLK1
CLK2
RASD1
SATB1
APOB
GRIP1
CALR
CANX
HSP90AA1
HSP90B1
S1PR1
STAT5B
S1PR3
CXCL10
EZR
VIPR1
GAPDH
FAR1
GNA12
CXCR1
CD28
CD4
SLC4A8
KPNA2
LYN
VTN
NCF1
AR
PEBP1
GRB14
PTN
GRB7
RRP8
CYB5A
SMAD3
SMARCA4
CXCL12
HLA-DQA2
LAT
HK2
RIMS2
PTPN2
CTSD
RIPK1
TPM2
GPC1
SNX1
CNOT1
HSPG2
ACTN4
CADPS
IDE
PON2
KRAS
CADPS2
VAV3
ENPP1
PARP1
CALCA
INSRR
PIN1
RAD9A
HCRTR1
TGFB2
IL6ST
IFNAR1
HLA-DQB1
SMARCD1
TOP2A
EHD1
RBBP7
KCNJ3
MBL2
CFLAR
HNRNPU
IFNAR2
EID2B
EID2
RELA
NDUFB10
ACTN1
LDHA
BAG1
KPNA3
CASP1
GIPC1
CDK9
BCL3
CUL4B
COPS5
MED14
DCAF6
NR1H3
SPARC
NFKB2
MAPK1
TBP
PTK2
LTF
MED1
BCL6
PTPN6
BCOR
NCOA3
HDAC7
NCOA4
HDAC9
NR0B1
MYOD1
NR0B2
SLC25A34
STAC3
NR2C2
LEPRE1
UBC
SIN3A
ADORA2A
SLC25A4
NSD1
PELP1
CTNNB1
PIAS1
DLG4
GOLGA3
PIAS4
POU2F2
GRIN1
BCR
PRPF6
REL
INSIG1
RANBP9
NCOA2
RNF14
NCOR1
STRN3
NR1I2
NRIP1
SRFBP1
SYT1
SP1
SUMO1
TRPV6
EIF3F
TGFB1I1
CALM2
TRIM24
NTRK2
SLC9A3R2
TRIP4
TSG101
GOPC
MECOM
RBL1
MECR
PDGFRB
SOCS6
CALM3
NRBF2
ACVR1
ZNHIT3
COPG
COPG2
SMAD9
SNX2
ARF1
ARFIP1
NEDD4
MDH1
SYNCRIP
TMPRSS3
SNX6
PPP5C
SH2B1
ADORA1
ADA
G3BP2
SLC9A6
ARF3
GRB2
PDCD11
MPDZ
RAP1A
NFKBIZ
CAMK2B
DDX17
NFRKB
NKRF
NDUFA7
RPS3
RSF1
RGS2
IKBKG
TNFSF11
UNC5CL
UBQLN4
ARHGAP1
EPB41L1
ELF1
PTPN11
ELF3
TRIP10
FLNA
COPS2
PBX1
ITGB1
LMO7
ARHGAP26
LNPEP
EEF1G
MTA1
GNAI2
NOTCH1
GNA13
GNAS
FKBP10
NR4A1
NFKBIA
HNF4A
ARHGEF11
PRTN3
ARHGEF12
RARG
ESR1
CALM1
MTPN
TNIP2
FLNC
PDIA6
TGFB1
CALCRL
HSPA4
ARID4A
HDAC2
PDLIM3
HDAC3
GNAO1
PDLIM4
GNAZ
AGL
PGF
RFC4
KCNJ2
CDH1
SNTG1
LIN7A
TADA3
VEGFB
ABR
CORT
BMP1
NOS1
PPP1R9B
AP2M1
UGP2
ZMYND11
GNA11
GNAQ
PDZD3
SAG
NFE2L2
STAT1
FOXO3
ADRBK1
CTBP1
GNAI1
GCG
EIF2B1
LIMK1
ADRB1
IRF1
CDH2
GPRASP1
GPRASP2
ADRB2
ARRB2
CSK
TAF11
GNA15
PRKAG1
MPP6
NR2F2
STAT5A
KCNJ6
KCNJ9
PRKAG2
GTF2F2
MET
GRIA2
CAPN2
CAV1
DLD
MAP1S
NPAS2
MAPK3
ZNF76
MDM2
NCS1
SRF
GADD45A
SGK1
NME3
TSC22D3
CXCR4
YWHAH
IKBKB
POU2F1
RPS6KA3
NR1H4
FOXG1
CXCR2
NSF
E2F1
JAK1
MAP3K5
ETS1
ETS2
NR1H2
HIST1H1B
RAF1
XPO1
SNX4
RBBP4
CTSL1
SMARCA2
CAV2
CBL
TP53BP1
HIF1AN
UBE2D3
IGFBP3
KLF5
JMJD1C
MBD2
LTK
CAV3
DNAJC14
HRAS
JAK2
CBFA2T3
ONECUT1
PLCG1
KDM1A
GNAI3
SOCS2
POU1F1
PROX1
ZBTB16
RUNX3
LYL1
BRD8
THRB
NTRK3
AKT1
STAT2
AIP
LRSAM1
ARNT
FRS2
SPEN
ARNTL
CCNT1
DAP3
NCOA1
NCOR2
BRMS1
NEDD8
BRMS1L
PTGES3
FUS
TAF7
RBP1
SNTB1
SNTB2
AHSG
RRAS2
BSG
SYN2
SYN3
TYK2
YBX1
MED25
MEN1
DLG5
DHX30
NR2E3
DOK4
MPG
M6PR
ERBB4
PRKAR1A
IRS4
GSK3B
CREB1
AKAP13
EDF1
THRA
JUN
SYN1
SPI1
KHDRBS1
CEBPB
TNXB
PRKD1
SH2B2
FOS
HMGA1
KBTBD10
TAF4
RAPGEF6
PIK3R5
MAPK8
GPR26
SEC14L2
SMPD2
NR4A2
FBXW11
TACC2
RB1
RUVBL2
PSMC5
ATF3
GABBR2
BUB3
MRPL28
DNMT1
AKT2
DNMT3A
DNMT3B
GRB10
SUV39H1
CCDC116
DNMT3L
MORF4L2
