# Supplementary material for: Network Pharmacology-Based Elucidation of the Hypoglycemic Mechanism of Grifola frondosa GF5000 Polysaccharides via GCK modulation in Diabetic Rats
Source: Nutrients. 2025 Mar 10;17(6):964. doi: 10.3390/nu17060964 (PMC11944433; doi:10.3390/nu17060964)
Supplement: Supplementary file 1 [file nutrients-17-00964-s001.zip › Supplement/Table S4-DEGs and DEPs (human).xlsx]

## Sheet: gene（up）
Ortholog symbol
GSTP1
GBE1
GBE1
TKT
TKTL1
TKTL2
ZNF354A
ZNF354B
ZNF599
AC113348.2
PKLR
PARP6
NAMPT
SULT2A1
PZP
NREP
HSD17B13
HSD17B11
ACLY
FADS1
FADS2
FADS3
TSKU
DIO1
THRSP
UGT1A6
UGT2A1
UGT2A3
UGT2B10
UGT2B11
UGT2B15
UGT2B17
UGT2B28
UGT2B4
UGT2B7
UGT3A1
UGT3A2
UGT8
FABP5
FABP5P3
GCK
NRG4
NRG3
CSAD
GADL1
NTF3
FASN
MBOAT7
SCD
SCD5
STAC3
PHGDH
CES2
共计53

## Sheet: gene（down）
Ortholog symbol
UGT1A1
UGT1A10
UGT1A3
UGT1A4
UGT1A5
UGT1A6
UGT1A7
UGT1A8
UGT1A9
UGT2B15
UGT2B17
UGT2B28
IGFBP2
AKR1C2
AKR1C1
AKR1C3
AKR1C4
ALOX15
ALOX12
UGT1A5
UGT1A3
UGT2A1
UGT2A3
UGT2B10
UGT2B11
UGT2B15
UGT2B17
UGT2B28
UGT2B4
UGT2B7
UGT3A1
UGT3A2
UGT8
UGT1A1
UGT1A3
UGT1A4
UGT1A5
UGT1A10
UGT1A6
UGT1A7
UGT1A8
UGT1A9
INMT
INMT-MINDY4
NNMT
CYP3A5
CYP3A4
CYP3A7
CYP3A7-CYP3A51P
CYP3A43
TBXAS1
RNF186
HBB
HBD
HBE1
HBG1
HBG2
AKR1C4
AKR1C3
AKR1C2
AKR1C1
AIG1
ADTRP
PLA2G2A
CYP8B1
MARCO
HSPB1
CLDN1
CYP1A2
CYP1A1
SLC28A2
SLC28A1
CCL21
VNN1
VNN2
SLC1A2
CTH
SLC13A3
TRIB3
CYP4A22
CYP4A11
CYP4B1
CYP4F11
CYP4F12
CYP4X1
CYP4Z1
RHBG
RHCG
ABCB4
ABCB10
ABCB6
ABCB7
ABCB1
ABCB4
ABCB11
ABCB5
INSIG2
CRAT
CHAT
CD36
PRLR
CYP4A11
CYP4A22
CYP4B1
CYP4X1
CYP4Z1
CHKA
MBOAT7
ACSM5
ACSM3
ACSM4
ELN
TUBB2A
TUBB2B
TUBB4A
TUBB4B
TUBB
TUBB1
TUBB6
IGFBP1
ECI1
ECHS1
EPHX2
SERHL
SERHL2
CYP2E1
SLC16A10
ACMSD
SPSB4
SPSB1
C4B
C4A
FMO5
PLVAP
ABCG1
LGALS1
CYP4A11
CYP4A22
CYP4B1
CYP4X1
CYP4Z1
ARHGEF19
ARHGEF35
ARHGEF5
FCGR2A
FCGR2A
FCGR2B
FCGR2C
CROT
CELA1
UGT2A3
UGT2A1
UGT2B10
UGT2B11
UGT2B15
UGT2B17
UGT2B4
UGT2B7
CES2
HYAL1
OAT
GSTM3
GSTM2
GSTM1
GSTM4
GSTM5
ACSF2
CD5L
CD5
CYP2B6
CYP2C8
UGT1A1
UGT2A1
UGT2A3
UGT2B10
UGT2B11
UGT2B15
UGT2B17
UGT2B28
UGT2B4
UGT2B7
UGT3A1
UGT3A2
UGT8
GALT
AL162231.3
ECH1
AC008982.1
GNMT
SLC17A4
SLC17A2
SLC17A3
CYP2A13
CYP2A6
CYP2A7
GSTM2
GSTM5
COL1A1
COL11A1
COL11A2
COL16A1
COL1A2
COL22A1
COL24A1
COL2A1
COL3A1
COL4A1
COL4A2
COL4A3
COL4A4
COL4A5
COL4A6
COL5A1
COL5A2
COL5A3
COL7A1
KYNU
BHMT
ACSM3
CCL23
CCL15
CCL15-CCL14
PKDCC
TUBB4B
TUBB2A
TUBB2B
TUBB4A
TUBB
TUBB1
TUBB6
DDAH1
DDAH2
SULF2
SULF1
AMDHD1
ACAA1
CD14
MREG
PHLDA3
GLUL
LITAF
HBA1
HBA2
HPD
TUBA4A
TUBA1A
TUBA1B
TUBA1C
TUBA3C
TUBA3D
TUBA3E
TUBA8
TUBAL3
ATF5
GPT
GPT2
HSD3B7
CSF1R
TUBA1C
TUBA1A
TUBA1B
TUBA3C
TUBA3D
TUBA3E
TUBA4A
ACY3
CYP2D6
CYP2D7
DECR1
HSD17B10
HBB
HBD
HBE1
HBG1
HBG2
NOTUM
MT1X
MT1A
MT1E
MT1F
MT2A
MT1B
MT1DP
MT1G
MT1H
MT1HL1
MT1L
MT1M
CYP3A5
CYP3A4
CYP3A43
CYP3A7
CYP3A7-CYP3A51P
HBB
HBD
HBB
RDH16
HSD17B6
PLA2G12A
OSGIN1
FMO1
FMO2
CTSS
CTSK
HSDL2
AASS
ALDH1A1
ALDH16A1
KNG1
CYP2J2
CYP2C8
DECR2
DECR2
NME4
AGXT
共计315

## Sheet: protein（up）
Ortholog symbol
TKT
TKTL1
TKTL2
PHGDH
EPHX1
AOX1
FASN
GBE1
GBE1
ACACA
ACACB
MGST1
PYGL
PYGB
PYGM
RPL7A
RPL7A
TKFC
ACLY
RPL6
CSAD
GADL1
CNTN5
CNTN4
CNTN6
CNTN3
PKLR
PARP6
GCK
PRPF6
HIST1H1C
HIST1H1A
HIST1H1B
HIST1H1D
HIST1H1E
FABP5
FABP5P3
CA3
RPL7
POLD1
GCKR
FGG
共计42

## Sheet: protein（down）
Ortholog symbol
ATP1B1
VIM
DES
PRPH
DECR2
DECR2
NME4
SERPINA1
SERPINA2
PPIF
NKTR
PPIA
PPIAL4A
PPIAL4C
PPIAL4D
PPIAL4E
PPIAL4F
PPIAL4G
PPIAL4H
PPIB
PPIC
PPID
PPIE
PPIG
PPIH
PPIL6
APOA1
GOT1
FN1
ECI1
ECHS1
ASL
AC068533.4
HPD
NDUFV3
ACSM3
RDH16
HADHA
AUH
ECHDC2
SERPINH1
DLST
CYP2E1
GPT
GPT2
DECR1
HSD17B10
ECH1
AC008982.1
OAT
EMILIN1
HSDL2
EPHX2
SERHL
SERHL2
LUM
RPLP2
ATP5PF
SDS
SDSL
共计60

## Sheet: HCOP -GF5000-Rat-human
GSTP1
GBE1
GBE1
TKT
TKTL1
TKTL2
ZNF354A
ZNF354B
ZNF599
AC113348.2
PKLR
PARP6
NAMPT
SULT2A1
PZP
NREP
HSD17B13
HSD17B11
ACLY
FADS1
FADS2
FADS3
TSKU
DIO1
THRSP
UGT1A6
UGT2A1
UGT2A3
UGT2B10
UGT2B11
UGT2B15
UGT2B17
UGT2B28
UGT2B4
UGT2B7
UGT3A1
UGT3A2
UGT8
FABP5
FABP5P3
GCK
NRG4
NRG3
CSAD
GADL1
NTF3
FASN
MBOAT7
SCD
SCD5
STAC3
PHGDH
CES2
UGT1A1
UGT1A10
UGT1A3
UGT1A4
UGT1A5
UGT1A6
UGT1A7
UGT1A8
UGT1A9
UGT2B15
UGT2B17
UGT2B28
IGFBP2
AKR1C2
AKR1C1
AKR1C3
AKR1C4
ALOX15
ALOX12
UGT1A5
UGT1A3
UGT2A1
UGT2A3
UGT2B10
UGT2B11
UGT2B15
UGT2B17
UGT2B28
UGT2B4
UGT2B7
UGT3A1
UGT3A2
UGT8
UGT1A1
UGT1A3
UGT1A4
UGT1A5
UGT1A10
UGT1A6
UGT1A7
UGT1A8
UGT1A9
INMT
INMT-MINDY4
NNMT
CYP3A5
CYP3A4
CYP3A7
CYP3A7-CYP3A51P
CYP3A43
TBXAS1
RNF186
HBB
HBD
HBE1
HBG1
HBG2
AKR1C4
AKR1C3
AKR1C2
AKR1C1
AIG1
ADTRP
PLA2G2A
CYP8B1
MARCO
HSPB1
CLDN1
CYP1A2
CYP1A1
SLC28A2
SLC28A1
CCL21
VNN1
VNN2
SLC1A2
CTH
SLC13A3
TRIB3
CYP4A22
CYP4A11
CYP4B1
CYP4F11
CYP4F12
CYP4X1
CYP4Z1
RHBG
RHCG
ABCB4
ABCB10
ABCB6
ABCB7
ABCB1
ABCB4
ABCB11
ABCB5
INSIG2
CRAT
CHAT
CD36
PRLR
CYP4A11
CYP4A22
CYP4B1
CYP4X1
CYP4Z1
CHKA
MBOAT7
ACSM5
ACSM3
ACSM4
ELN
TUBB2A
TUBB2B
TUBB4A
TUBB4B
TUBB
TUBB1
TUBB6
IGFBP1
ECI1
ECHS1
EPHX2
SERHL
SERHL2
CYP2E1
SLC16A10
ACMSD
SPSB4
SPSB1
C4B
C4A
FMO5
PLVAP
ABCG1
LGALS1
CYP4A11
CYP4A22
CYP4B1
CYP4X1
CYP4Z1
ARHGEF19
ARHGEF35
ARHGEF5
FCGR2A
FCGR2A
FCGR2B
FCGR2C
CROT
CELA1
UGT2A3
UGT2A1
UGT2B10
UGT2B11
UGT2B15
UGT2B17
UGT2B4
UGT2B7
CES2
HYAL1
OAT
GSTM3
GSTM2
GSTM1
GSTM4
GSTM5
ACSF2
CD5L
CD5
CYP2B6
CYP2C8
UGT1A1
UGT2A1
UGT2A3
UGT2B10
UGT2B11
UGT2B15
UGT2B17
UGT2B28
UGT2B4
UGT2B7
UGT3A1
UGT3A2
UGT8
GALT
AL162231.3
ECH1
AC008982.1
GNMT
SLC17A4
SLC17A2
SLC17A3
CYP2A13
CYP2A6
CYP2A7
GSTM2
GSTM5
COL1A1
COL11A1
COL11A2
COL16A1
COL1A2
COL22A1
COL24A1
COL2A1
COL3A1
COL4A1
COL4A2
COL4A3
COL4A4
COL4A5
COL4A6
COL5A1
COL5A2
COL5A3
COL7A1
KYNU
BHMT
ACSM3
CCL23
CCL15
CCL15-CCL14
PKDCC
TUBB4B
TUBB2A
TUBB2B
TUBB4A
TUBB
TUBB1
TUBB6
DDAH1
DDAH2
SULF2
SULF1
AMDHD1
ACAA1
CD14
MREG
PHLDA3
GLUL
LITAF
HBA1
HBA2
HPD
TUBA4A
TUBA1A
TUBA1B
TUBA1C
TUBA3C
TUBA3D
TUBA3E
TUBA8
TUBAL3
ATF5
GPT
GPT2
HSD3B7
CSF1R
TUBA1C
TUBA1A
TUBA1B
TUBA3C
TUBA3D
TUBA3E
TUBA4A
ACY3
CYP2D6
CYP2D7
DECR1
HSD17B10
HBB
HBD
HBE1
HBG1
HBG2
NOTUM
MT1X
MT1A
MT1E
MT1F
MT2A
MT1B
MT1DP
MT1G
MT1H
MT1HL1
MT1L
MT1M
CYP3A5
CYP3A4
CYP3A43
CYP3A7
CYP3A7-CYP3A51P
HBB
HBD
HBB
RDH16
HSD17B6
PLA2G12A
OSGIN1
FMO1
FMO2
CTSS
CTSK
HSDL2
AASS
ALDH1A1
ALDH16A1
KNG1
CYP2J2
CYP2C8
DECR2
DECR2
NME4
AGXT
TKT
TKTL1
TKTL2
PHGDH
EPHX1
AOX1
FASN
GBE1
GBE1
ACACA
ACACB
MGST1
PYGL
PYGB
PYGM
RPL7A
RPL7A
TKFC
ACLY
RPL6
CSAD
GADL1
CNTN5
CNTN4
CNTN6
CNTN3
PKLR
PARP6
GCK
PRPF6
HIST1H1C
HIST1H1A
HIST1H1B
HIST1H1D
HIST1H1E
FABP5
FABP5P3
CA3
RPL7
POLD1
GCKR
FGG
ATP1B1
VIM
DES
PRPH
DECR2
DECR2
NME4
SERPINA1
SERPINA2
PPIF
NKTR
PPIA
PPIAL4A
PPIAL4C
PPIAL4D
PPIAL4E
PPIAL4F
PPIAL4G
PPIAL4H
PPIB
PPIC
PPID
PPIE
PPIG
PPIH
PPIL6
APOA1
GOT1
FN1
ECI1
ECHS1
ASL
AC068533.4
HPD
NDUFV3
ACSM3
RDH16
HADHA
AUH
ECHDC2
SERPINH1
DLST
CYP2E1
GPT
GPT2
DECR1
HSD17B10
ECH1
AC008982.1
OAT
EMILIN1
HSDL2
EPHX2
SERHL
SERHL2
LUM
RPLP2
ATP5PF
SDS
SDSL
